# Supplementary material for: Hysteresis-Free and Bias-Stable Organic Transistors Fabricated by Dip-Coating with a Vertical-Phase-Separation Structure
Source: Materials (Basel). 2024 Mar 22;17(7):1465. doi: 10.3390/ma17071465 (PMC11012522; doi:10.3390/ma17071465)
Supplement: Supplementary file 1 [file materials-17-01465-s001.zip]

Archive with 1 entries (1 files):
- materials-2893453-supplementary.pdf
